# Supplementary material for: Isolation, Characterization, and Functional Properties of Antioxidant Peptides from Mulberry Leaf Enzymatic Hydrolysates
Source: Antioxidants (Basel). 2024 Jul 16;13(7):854. doi: 10.3390/antiox13070854 (PMC11273431; doi:10.3390/antiox13070854)
Supplement: Supplementary file 1 [file antioxidants-13-00854-s001.zip]

Archive with 1 entries (1 files):
- antioxidants-3041087-supplementary.pdf
